# Supplementary material for: Comparison of Phase Separation and Membrane Formation Behavior of Novel Amphiphilic Block Copolymers for Anti-Fouling Improvement of Ultrafiltration Membranes
Source: Membranes (Basel). 2026 May 19;16(5):178. doi: 10.3390/membranes16050178 (PMC13208665; doi:10.3390/membranes16050178)
Supplement: Supplementary file 1 [file membranes-16-00178-s001.zip]

Archive with 1 entries (1 files):
- membranes-4322550-supplementary.pdf
